# Supplementary material for: Toxoplasma gondii Serotypes in Italian and Foreign Populations: A Cross-Sectional Study Using a Homemade ELISA Test
Source: Microorganisms. 2022 Aug 5;10(8):1577. doi: 10.3390/microorganisms10081577 (PMC9415598; doi:10.3390/microorganisms10081577)
Supplement: Supplementary file 1 [file microorganisms-10-01577-s001.zip]

Archive with 1 entries (1 files):
- microorganisms-1804507-supplementary.pdf
